# Supplementary material for: A new species of the genus Anteon Jurine (Hymenoptera, Dryinidae) from Laos
Source: Zookeys. 2016 Feb 8;(561):31–8. doi: 10.3897/zookeys.561.7417 (PMC4768364; doi:10.3897/zookeys.561.7417)
Supplement: XML Treatment for Anteon holzschuhi [file zookeys.561.7417-treatment2.xml]

<!DOCTYPE tp:taxon-treatment
  PUBLIC "-//TaxonX//DTD Taxonomic Treatment Publishing DTD v0 20100105//EN" "tax-treatment-NSO.dtd">
<tp:taxon-treatment xmlns:tp="http://www.plazi.org/taxpub"><tp:treatment-meta><kwd-group><label>Taxon classification</label><kwd><named-content content-type="kingdom">Animalia</named-content></kwd><kwd><named-content content-type="order">Hymenoptera</named-content></kwd><kwd><named-content content-type="family">Dryinidae</named-content></kwd></kwd-group><mixed-citation publication-type="journal"><person-group><name><surname>Olmi</surname><given-names>Massimo</given-names></name><name><surname>Xu</surname><given-names>Zai-fu</given-names></name><name><surname>Guglielmino</surname><given-names>Adalgisa</given-names></name><name><surname>Speranza</surname><given-names>Stefano</given-names></name></person-group><article-title>A new species of the genus <italic><tp:taxon-name><tp:taxon-name-part taxon-name-part-type="genus">Anteon</tp:taxon-name-part></tp:taxon-name></italic> Jurine (<tp:taxon-name><tp:taxon-name-part taxon-name-part-type="order">Hymenoptera</tp:taxon-name-part></tp:taxon-name>, <tp:taxon-name><tp:taxon-name-part taxon-name-part-type="family">Dryinidae</tp:taxon-name-part></tp:taxon-name>) from Laos</article-title><source>Zookeys</source><day>8</day><month>2</month><year>2016</year><volume>2016</volume><issue>561</issue><fpage>31</fpage><lpage>38</lpage><pub-id pub-id-type="doi">10.3897/zookeys.561.7417</pub-id></mixed-citation></tp:treatment-meta><tp:nomenclature><tp:taxon-name>
            <tp:taxon-name-part taxon-name-part-type="genus">Anteon</tp:taxon-name-part>
            <tp:taxon-name-part taxon-name-part-type="species">holzschuhi</tp:taxon-name-part>
            <object-id xmlns:xlink="http://www.w3.org/1999/xlink" content-type="zoobank" xlink:type="simple">http://zoobank.org/80257611-458A-45B3-B633-292B862C17A3</object-id>
          </tp:taxon-name><tp:taxon-authority>Olmi, Xu, Guglielmino &amp; Speranza</tp:taxon-authority><tp:taxon-status xmlns:xlink="http://www.w3.org/1999/xlink" xlink:type="simple">sp. n.</tp:taxon-status></tp:nomenclature><tp:treatment-sec sec-type="Diagnosis"><title>Diagnosis.</title><p>Male with antenna filiform; face partly reticulate rugose and partly sculptured by deep punctures similar to areolae (Fig. <xref ref-type="fig" rid="F1">1B</xref>); <abbrev xmlns:xlink="http://www.w3.org/1999/xlink" xlink:title="is the distance from the outer edge of a lateral ocellus to the compound eye" xlink:type="simple">OOL</abbrev> about 3.3 times as long as <abbrev xmlns:xlink="http://www.w3.org/1999/xlink" xlink:title="is the distance between the inner edges of a lateral ocellus and the median ocellus" xlink:type="simple">OL</abbrev> (Fig. <xref ref-type="fig" rid="F1">1A</xref>); notauli reaching about 0.8 length of scutum (Fig. <xref ref-type="fig" rid="F1">1A</xref>); posterior surface of propodeum with two complete longitudinal keels and median area unsculptured; distal part of stigmal vein much shorter than proximal part; paramere about as long as penis, without papillae on inner side, without distal inner process (Fig. <xref ref-type="fig" rid="F2">2</xref>); distivolsella not provided with two lateral processes (Fig. <xref ref-type="fig" rid="F2">2</xref>).</p><fig id="F1" position="float" orientation="portrait"><label>Figure 1.</label><caption><p>
          <italic><tp:taxon-name><tp:taxon-name-part taxon-name-part-type="genus">Anteon</tp:taxon-name-part> <tp:taxon-name-part taxon-name-part-type="species">holzschuhi</tp:taxon-name-part></tp:taxon-name></italic> Olmi, Xu, Guglielmino &amp; Speranza, sp. n., holotype: <bold>A</bold> habitus in dorsal view <bold>B</bold> head in frontal view. Scale bar: 2.77 mm (<bold>A</bold>), 2.20 mm (<bold>B</bold>).</p></caption><graphic xmlns:xlink="http://www.w3.org/1999/xlink" xlink:href="zookeys-561-031-g001.jpg" position="float" orientation="portrait" xlink:type="simple" id="oo_77071.jpg"/></fig><fig id="F2" position="float" orientation="portrait"><label>Figure 2.</label><caption><p>
          <italic><tp:taxon-name><tp:taxon-name-part taxon-name-part-type="genus">Anteon</tp:taxon-name-part> <tp:taxon-name-part taxon-name-part-type="species">holzschuhi</tp:taxon-name-part></tp:taxon-name></italic> Olmi, Xu, Guglielmino &amp; Speranza, sp. n., holotype: male genitalia (right half removed). Scale bar = 0.26 mm.</p></caption><graphic xmlns:xlink="http://www.w3.org/1999/xlink" xlink:href="zookeys-561-031-g002.jpg" position="float" orientation="portrait" xlink:type="simple" id="oo_77072.jpg"/></fig></tp:treatment-sec><tp:treatment-sec sec-type="Description"><title>Description.</title><p>
            <bold>Male.</bold> Fully winged (Fig. <xref ref-type="fig" rid="F1">1A</xref>). Length 4.5 mm. Head black, except mandible testaceous. Antenna brown-testaceous, except proximal half of segment 1 testaceous. Mesosoma black. Metasoma brown. Legs testaceous, except metacoxa basally brown. Antenna filiform. Antennal segments in following proportions: 17:10:16:15:14:14:14:14:13 (segment 10 missing in holotype). Head (Fig. <xref ref-type="fig" rid="F1">1A, B</xref>) shiny. Face partly rugose and partly strongly punctate, with deep punctures similar to areolae, unsculptured among punctures. Vertex and temple with deep punctures similar to areolae, unsculptured among punctures. Frontal line complete. Vertex with <abbrev xmlns:xlink="http://www.w3.org/1999/xlink" xlink:title="is the distance between the inner edges of the two lateral ocelli" xlink:type="simple">POL</abbrev> = 7; <abbrev xmlns:xlink="http://www.w3.org/1999/xlink" xlink:title="is the distance between the inner edges of a lateral ocellus and the median ocellus" xlink:type="simple">OL</abbrev> = 3; <abbrev xmlns:xlink="http://www.w3.org/1999/xlink" xlink:title="is the distance from the outer edge of a lateral ocellus to the compound eye" xlink:type="simple">OOL</abbrev> = 10; <abbrev xmlns:xlink="http://www.w3.org/1999/xlink" xlink:title="is the distance from the posterior edge of a lateral ocellus to the occipital carina" xlink:type="simple">OPL</abbrev> = 7; <abbrev xmlns:xlink="http://www.w3.org/1999/xlink" xlink:title="is the distance from the posterior edge of an eye to the occipital carina" xlink:type="simple">TL</abbrev> = 7; greatest breadth of posterior ocelli shorter <!--PageBreak-->than <abbrev xmlns:xlink="http://www.w3.org/1999/xlink" xlink:title="is the distance from the posterior edge of a lateral ocellus to the occipital carina" xlink:type="simple">OPL</abbrev> (5:7). Occipital carina complete. Pronotum short and strongly punctate. Scutum and scutellum shiny, punctate, unsculptured among punctures. Notauli incomplete, reaching approximately 0.8 x length of scutum (Fig. <xref ref-type="fig" rid="F1">1A</xref>). Metanotum shiny, unsculptured. Propodeum with strong transverse keel between dorsal and posterior surface. Dorsal surface of propodeum reticulate rugose. Posterior surface of propodeum with two complete longitudinal keels, median area unsculptured, and lateral areas rugose. Forewing hyaline, without dark transverse bands. Distal part of stigmal vein much shorter than proximal part (7:16). Paramere (Fig. <xref ref-type="fig" rid="F2">2</xref>) about as long as penis, without distal inner pointed process and papillae, with long and broad dorsal proximal membranous process. Tibial spurs 1/1/2.</p><p>
            <bold>Female.</bold> Unknown.</p></tp:treatment-sec><tp:treatment-sec sec-type="material"><title>Material examined.</title><p>
            <bold>Holotype</bold>: male, Laos, Houaphanh Province, Phou Pan, Ort Ban Saleui environs, <named-content xmlns:xlink="http://www.w3.org/1999/xlink" content-type="dwc:verbatimCoordinates" xlink:type="simple">20°13.30'N 103°59.26'E</named-content>, 1350–1900 m, 6–11.iv.2014, C. Holzschuh and locals leg. (<abbrev xmlns:xlink="http://www.w3.org/1999/xlink" content-type="institution" xlink:title="Oberösterreichisches Landesmuseum, Linz, Austria" xlink:type="simple">OLL</abbrev>).</p></tp:treatment-sec><tp:treatment-sec sec-type="Distribution"><title>Distribution.</title><p>Laos.</p></tp:treatment-sec><tp:treatment-sec sec-type="Hosts"><title>Hosts.</title><p>Unknown.</p></tp:treatment-sec><tp:treatment-sec sec-type="Etymology"><title>Etymology.</title><p>The species is named after the collector, Mr Carolus Holzschuh (Villach, Austria).</p></tp:treatment-sec><tp:treatment-sec sec-type="Remarks"><title>Remarks.</title><p>The new species is similar to <italic><tp:taxon-name><tp:taxon-name-part taxon-name-part-type="genus">Anteon</tp:taxon-name-part> <tp:taxon-name-part taxon-name-part-type="species">semipolitum</tp:taxon-name-part></tp:taxon-name></italic> Olmi, 2008, by having the antenna filiform, notauli reaching about 0.8 × length of scutum (Fig. <xref ref-type="fig" rid="F1">1A</xref>), posterior surface of the propodeum with two complete longitudinal keels and unsculptured median area, distal part of stigmal vein much shorter than proximal part, paramere about as long as penis, without papillae on inner side, without distal inner process (Fig. <xref ref-type="fig" rid="F2">2</xref>) and distivolsella not provided with two lateral processes (Fig. <xref ref-type="fig" rid="F2">2</xref>). The main difference between the two species is in the facial sculpture (face partly reticulate rugose and partly sculptured by deep punctures similar to areolae in <italic><tp:taxon-name><tp:taxon-name-part taxon-name-part-type="genus">Anteon</tp:taxon-name-part> <tp:taxon-name-part taxon-name-part-type="species">holzschuhi</tp:taxon-name-part></tp:taxon-name></italic> (Fig. <xref ref-type="fig" rid="F1">1B</xref>); face <!--PageBreak-->punctate and unsculptured among punctures in <italic><tp:taxon-name><tp:taxon-name-part taxon-name-part-type="genus">Anteon</tp:taxon-name-part> <tp:taxon-name-part taxon-name-part-type="species">semipolitum</tp:taxon-name-part></tp:taxon-name></italic>). In addition, <abbrev xmlns:xlink="http://www.w3.org/1999/xlink" xlink:title="is the distance from the outer edge of a lateral ocellus to the compound eye" xlink:type="simple">OOL</abbrev> is about three times as long as <abbrev xmlns:xlink="http://www.w3.org/1999/xlink" xlink:title="is the distance between the inner edges of a lateral ocellus and the median ocellus" xlink:type="simple">OL</abbrev> in <italic><tp:taxon-name><tp:taxon-name-part taxon-name-part-type="genus">Anteon</tp:taxon-name-part> <tp:taxon-name-part taxon-name-part-type="species">holzschuhi</tp:taxon-name-part></tp:taxon-name></italic>, less than twice in <italic><tp:taxon-name><tp:taxon-name-part taxon-name-part-type="genus">Anteon</tp:taxon-name-part> <tp:taxon-name-part taxon-name-part-type="species">semipolitum</tp:taxon-name-part></tp:taxon-name></italic>. In the key to the males of Oriental <italic><tp:taxon-name><tp:taxon-name-part taxon-name-part-type="genus">Anteon</tp:taxon-name-part></tp:taxon-name></italic> published by <xref ref-type="bibr" rid="B30">Xu et al. (2013)</xref>, the new species can be included by replacing couplet 43 as follows:</p><table-wrap content-type="key" position="anchor" orientation="portrait"><table id="TID0EUJAC" rules="all"><tbody><tr><td rowspan="1" colspan="1">43</td><td rowspan="1" colspan="1">Head partly or totally reticulate rugose (Fig. <xref ref-type="fig" rid="F1">1A, B</xref>)</td><td rowspan="1" colspan="1">
                    <bold>43</bold>’</td></tr><tr><td rowspan="1" colspan="1">–</td><td rowspan="1" colspan="1">Head completely punctate and unsculptured among punctures</td><td rowspan="1" colspan="1">
                    <bold>44</bold>
                  </td></tr><tr><td rowspan="1" colspan="1">43’</td><td rowspan="1" colspan="1">Paramere with many papillae along inner side (Plate 38H in <xref ref-type="bibr" rid="B30">Xu et al. 2013</xref>)</td><td rowspan="1" colspan="1">
                    <bold><italic><tp:taxon-name><tp:taxon-name-part taxon-name-part-type="genus">Anteon</tp:taxon-name-part> <tp:taxon-name-part taxon-name-part-type="species">papillum</tp:taxon-name-part></tp:taxon-name></italic> Xu, He &amp; Olmi</bold>
                  </td></tr><tr><td rowspan="1" colspan="1">–</td><td rowspan="1" colspan="1">Paramere without papillae on inner side (Fig. <xref ref-type="fig" rid="F2">2</xref>; plate 42F in <xref ref-type="bibr" rid="B30">Xu et al. 2013</xref>)</td><td rowspan="1" colspan="1">
                    <bold>43</bold>’’</td></tr><tr><td rowspan="1" colspan="1">43’’</td><td rowspan="1" colspan="1">Face punctate and unsculptured among punctures; <abbrev xmlns:xlink="http://www.w3.org/1999/xlink" xlink:title="is the distance from the outer edge of a lateral ocellus to the compound eye" xlink:type="simple">OOL</abbrev> less than twice as long as <abbrev xmlns:xlink="http://www.w3.org/1999/xlink" xlink:title="is the distance between the inner edges of a lateral ocellus and the median ocellus" xlink:type="simple">OL</abbrev></td><td rowspan="1" colspan="1">
                    <bold><italic><tp:taxon-name><tp:taxon-name-part taxon-name-part-type="genus">Anteon</tp:taxon-name-part> <tp:taxon-name-part taxon-name-part-type="species">semipolitum</tp:taxon-name-part></tp:taxon-name></italic> Olmi</bold>
                  </td></tr><tr><td rowspan="1" colspan="1">–</td><td rowspan="1" colspan="1">Face partly reticulate rugose and partly sculptured by deep punctures similar to areolae (Fig. <xref ref-type="fig" rid="F1">1B</xref>); <abbrev xmlns:xlink="http://www.w3.org/1999/xlink" xlink:title="is the distance from the outer edge of a lateral ocellus to the compound eye" xlink:type="simple">OOL</abbrev> about 3.3 times as long as <abbrev xmlns:xlink="http://www.w3.org/1999/xlink" xlink:title="is the distance between the inner edges of a lateral ocellus and the median ocellus" xlink:type="simple">OL</abbrev> (Fig. <xref ref-type="fig" rid="F1">1A</xref>)</td><td rowspan="1" colspan="1">
                    <bold><italic><tp:taxon-name><tp:taxon-name-part taxon-name-part-type="genus">Anteon</tp:taxon-name-part> <tp:taxon-name-part taxon-name-part-type="species">holzschuhi</tp:taxon-name-part></tp:taxon-name></italic> Olmi, Xu, Guglielmino &amp; Speranza, sp. n.</bold>
                  </td></tr></tbody></table></table-wrap></tp:treatment-sec><ref-list><ref id="B30"><mixed-citation xmlns:xlink="http://www.w3.org/1999/xlink" xlink:type="simple">
          <person-group><name name-style="western"><surname>Xu</surname><given-names>Z</given-names></name><name name-style="western"><surname>Olmi</surname><given-names>M</given-names></name><name name-style="western"><surname>He</surname><given-names>J</given-names></name></person-group> (<year>2013</year>) <article-title><tp:taxon-name><tp:taxon-name-part taxon-name-part-type="family">Dryinidae</tp:taxon-name-part></tp:taxon-name> of the Oriental region (<tp:taxon-name><tp:taxon-name-part taxon-name-part-type="order">Hymenoptera</tp:taxon-name-part></tp:taxon-name>: <tp:taxon-name><tp:taxon-name-part taxon-name-part-type="superfamily">Chrysidoidea</tp:taxon-name-part></tp:taxon-name>).</article-title> <source>Zootaxa</source> <volume>3614</volume>: <fpage>1</fpage>–<lpage>460</lpage>. doi: <ext-link xlink:type="simple" ext-link-type="doi" xlink:href="10.11646/zootaxa.3900.1.1">10.11646/zootaxa.3900.1.1</ext-link></mixed-citation></ref></ref-list></tp:taxon-treatment>
